# Supplementary material for: Models of Oral Epithelial Dysplasia: A Systematic Review and Temporal Analysis
Source: J Oral Pathol Med. 2026 May 13;55(7):755–73. doi: 10.1111/jop.70149 (PMC13429376; doi:10.1111/jop.70149)
Supplement: Supplementary file 2 — Data S2: OHAT risk of bias assessment 2. [file JOP-55-755-s001.xlsx]

## Sheet: Sheet1
Reference	Was administered dose or exposure level adequately randomized?	Were experimental conditions identical across study groups?	Were outcome data complete without attrition or exclusion from the analysis?	Can we be confident in the exposure characterization ?	Can we be confident in the outcome assessment?	Were all measured outcomes reported?	Were statistical methods appropriate?	Did the study design or analysis account for important confounding and modifying variables (including unintended co-exposures) in experimental studies?
26	4	2	1	1	1	1	2	3		1	=	Definitvely low
27	4	3	1	1	1	1	2	3		2	=	Probably low
28	4	3	1	1	2	1	2	3		3	=	Probably high
29	3	2	1	1	1	1	1	3		4	=	Definitvely high
30	4	3	1	1	1	1	2	3
31	4	3	1	1	1	1	3	4
32	3	3	1	1	1	1	1	3
33	4	4	1	3	3	2	3	3
34	4	4	1	3	2	1	2	4
35	4	4	1	1	1	1	3	4
36	3	2	1	1	1	1	1	3
37	4	4	1	1	1	1	1	3
38	4	4	1	1	1	1	3	4
39	4	4	1	1	1	1	3	4
40	4	4	1	1	1	1	3	4
41	4	4	1	1	1	1	3	4
42	3	1	1	1	1	1	4	4
43	4	4	1	1	1	1	3	4
44	3	1	1	1	1	1	4	4
44	3	1	1	1	1	1	4	4
45	3	1	1	1	1	1	2	1
46	4	1	1	1	1	1	3	4
46	4	4	1	1	1	1	3	4
47	4	4	1	1	1	1	3	4
48	4	4	1	1	1	1	4	4
49	4	1	1	1	1	1	2	4
50	4	4	1	1	1	1	4	4
51	2	3	1	1	1	1	4	3
52	2	1	1	1	1	1	4	3
53	3	2	1	1	1	1	4	4
54	2	3	1	1	1	1	4	4
55	4	4	1	1	1	1	2	4
56	4	3	1	1	1	1	4	4
57	2	1	1	1	1	1	1	3
58	1	1	1	1	1	1	1	3
59	2	1	1	1	1	1	1	3
60	1	1	1	1	1	1	4	3
61	2	2	1	1	1	1	1	3
62	2	3	1	1	1	1	1	3
63	1	3	1	1	1	1	1	3
64	1	3	1	1	1	1	1	3
65	2	2	1	1	1	1	2	3
66	2	2	1	1	1	1	2	3
67	2	2	1	1	1	1	4	3
68	2	2	1	1	1	1	1	3
69	2	2	1	1	1	1	1	3
70	2	2	1	1	1	1	1	3
71	2	2	1	1	1	1	1	3
72	2	2	1	1	1	1	2	4
73	1	2	1	1	1	1	1	3
74	2	1	1	1	1	1	1	2
75	1	2	1	1	1	1	2	3
76	2	2	1	1	1	1	2	3
77	2	2	1	1	1	1	2	3
78	1	1	1	1	1	1	1	3
79	1	2	1	1	1	1	2	3
80	2	1	1	1	1	1	1	3
81	2	3	1	1	1	1	2	3
82	2	2	1	1	1	1	3	3
83	2	2	1	1	1	1	1	2
84	2	1	1	1	1	1	1	2
85	2	2	1	1	1	1	1	3
86	2	2	1	1	1	1	2	3
87	2	2	1	1	1	1	2	3
88	2	3	1	1	1	1	1	3
89	2	1	1	1	1	1	1	1
90	2	1	1	1	1	1	1	3
29	1	2	1	1	1	1	1	3
91	1	2	1	1	1	1	2	3
92	1	2	1	1	1	1	4	3
28	1	2	1	1	1	1	1	3
93	1	1	1	1	1	1	1	1
94	2	2	1	1	1	1	2	3
95	2	1	1	1	1	1	3	3
96	1	2	1	1	1	1	1	3
97	1	4	1	1	1	1	2	3
98	2	2	1	1	1	1	1	3
99	2	2	1	1	1	1	1	3
100	2	2	1	1	1	1	4	1
101	2	2	1	1	1	1	1	3
102	2	2	1	1	1	1	4	3
103	2	3	1	1	1	1	1	3
104	2	2	1	1	1	1	4	3
105	2	2	1	1	1	1	4	3
106	2	3	1	1	1	1	4	3
107	2	1	1	1	1	1	4	3
108	2	2	1	1	1	1	4	3
102	2	1	1	1	1	1	4	3
109	1	2	1	1	1	1	4	3
110	2	2	1	1	1	1	4	2
33	1	3	1	1	1	1	1	3
111	1	2	1	1	1	1	1	3
112	2	3	1	1	1	1	2	3
113	1	2	1	1	1	1	1	3
114	1	2	1	1	1	1	2	3
115	2	1	1	1	1	1	4	3
116	2	2	1	1	1	1	2	3
117	1	2	1	1	1	1	1	3
118	1	3	1	1	1	1	2	3
119	2	2	1	1	1	1	1	3
120	1	2	1	1	1	1	2	3
121	2	2	1	1	1	1	2	3
122	2	2	1	1	1	1	2	3
123	2	2	1	1	1	1	1	3
124	2	2	1	1	1	1	4	3
125	1	2	1	1	1	1	1	3
126	1	2	1	1	1	1	1	3
127	2	2	1	1	1	1	1	3
128	2	2	1	1	1	1	1	3
129	2	2	1	1	1	1	4	3
130	1	2	1	1	1	1	1	3
131	1	2	1	1	1	1	1	3
132	1	3	1	1	1	1	1	3
133	2	2	1	1	1	1	4	3
134	2	2	1	1	1	1	1	3
135	2	2	1	1	1	1	2	3
136	2	2	1	1	1	1	4	3
137	2	3	1	1	1	1	1	3
138	2	2	1	1	1	1	1	3
139	1	2	1	1	1	1	1	3
140	1	3	1	1	1	1	1	3
141	1	3	1	1	1	1	1	3
142	2	2	1	1	1	1	3	3
143	2	3	1	1	1	1	2	3
144	2	2	1	1	1	1	4	3
